# Supplementary material for: Arboreal twig-nesting ants form dominance hierarchies over nesting resources
Source: PeerJ. 2019 Nov 27;7:e8124. doi: 10.7717/peerj.8124 (PMC6884992; doi:10.7717/peerj.8124)
Supplement: Supplemental Information 1 — Species pair combinations and associated replications. [file peerj-07-8124-s001.csv]

pairs	reps
Camponotus sp. 1 vs Camponotus abditus	4
Myrmelachista mexicana vs Camponotus abditus	2
Myrmelachista mexicana vs Camponotus sp. 1	1
Nesomyrmex echinatinodis vs Camponotus abditus	7
Nesomyrmex echinatinodis vs Camponotus sp. 1	2
Nesomyrmex echinatinodis vs Myremlachista mexicana	4
Procryptocerus scabriuscuus vs Camponotus abditus	12
Procryptocerus scabriuscuus vs Camponotus sp. 1	1
Procryptocerus scabriuscuus vs Myrmelachista mexicana	8
Procryptocerus scabriuscuus vs Nesomyrmex echinatinodis	10
Pseudomyrmex ejectus vs. Camponotus abditus	10
Pseudomyrmex ejectus vs. Camponotus sp. 1	3
Pseudomyrmex ejectus vs. Myrmelachista mexicana	5
Pseudomyrmex ejectus vs. Nesomyrmex echinatinodis	10
Pseudomyrmex ejectus vs. Procryptocerus scabriusculus	9
Pseudomyrmex elongatus vs Camponotus abditus	1
Pseudomyrmex elongatus vs Camponotus sp. 1	2
Pseudomyrmex elongatus vs Myrmelachista mexicana	3
Pseudomyrmex elongatus vs Nesomyrmex echinatinodis	4
Pseudomyrmex elongatus vs Procryptocerus scabriusculus	5
Pseudomyrmex elongatus vs Pseudomyrmex ejectus	3
Pseudomyrmex filiformis vs Camponotus abditus	3
Pseudomyrmex filiformis vs Camponotus sp. 1	1
Pseudomyrmex filiformis vs Nesomyrmex echinatinodis	3
Pseudomyrmex filiformis vs Procryptocerus scabriusculus	2
Pseudomyrmex filiformis vs Pseudomyrmex ejectus	2
Pseudomyrmex filiformis vs Pseudomyrmex elongatus	2
Pseudomyrmex PSW-53 vs Camponotus abditus	9
Pseudomyrmex PSW-53 vs Camponotus sp. 1	3
Pseudomyrmex PSW-53 vs Myrmelachista mexicana	4
Pseudomyrmex PSW-53 vs Nesomyrmex echninatinodis	8
Pseudomyrmex PSW-53 vs Procryptocerus scabriusculus	12
Pseudomyrmex PSW-53 vs Pseudomyrmex ejectus	12
Pseudomyrmex PSW-53 vs Pseudomyrmex elongatus	2
Pseudomyrmex PSW-53 vs Pseudomyrmex filiformis	5
Pseudomyrmex simplex vs Camponotus abditus	10
Pseudomyrmex simplex vs Camponotus sp. 1	3
Pseudomyrmex simplex vs Myrmelachista mexicana	6
Pseudomyrmex simplex vs Nesomyrmex echninatinodis	15
Pseudomyrmex simplex vs Procryptocerus scabriusculus	11
Pseudomyrmex simplex vs Pseudomyrmex ejectus	18
Pseudomyrmex simplex vs Pseudomyrmex elongatus	5
Pseudomyrmex simplex vs Pseudomyrmex filiformis	8
Pseudomyrmex simplex vs Pseudomyrmex PSW-53	10
